# Supplementary material for: Solubility Enhanced Formulation Approaches to Overcome Oral Delivery Obstacles of PROTACs
Source: Pharmaceutics. 2023 Jan 3;15(1):156. doi: 10.3390/pharmaceutics15010156 (PMC9863516; doi:10.3390/pharmaceutics15010156)
Supplement: Supplementary file 1 [file pharmaceutics-15-00156-s001.zip]

Archive with 1 entries (1 files):
- pharmaceutics-2101389-supplementary.pdf
